# Supplementary material for: Metabolic system alterations in pancreatic cancer patient serum: potential for early detection
Source: BMC Cancer. 2013 Sep 12;13:416. doi: 10.1186/1471-2407-13-416 (PMC3847543; doi:10.1186/1471-2407-13-416)
Supplement: Additional file 2 — PCA parameters. The file lists the proportional and cumulative variance by factor and the chi2 results (“PCA variance” tab), the square factor loadings (Q2) for each mass across each factor the and square multiple correlation (R2) for each mass (“PCA Q2R2” tab), the loadings for each mass across each factor and the uniqueness for each mass (“loadings uniqueness” tab), and the p-value of each mass based on pairwise comparisons between PC and controls, females and males, stages of disease (within PC), treatment status (within PC) and surgery (within PC) (“p-value for bias” tab). [file 1471-2407-13-416-S2.xlsx]

## Sheet: PCA variance
Factor | Variance Difference Proportion Cumulative
-------------+------------------------------------------------------------
Factor1 | 26.09880 9.63487 0.3838 0.3838
Factor2 | 16.46392 13.16500 0.2421 0.6259
Factor3 | 3.29893 0.23644 0.0485 0.6744
Factor4 | 3.06249 1.10707 0.0450 0.7195
Factor5 | 1.95542 0.19549 0.0288 0.7482
Factor6 | 1.75993 0.57943 0.0259 0.7741
Factor7 | 1.18050 0.04870 0.0174 0.7915
Factor8 | 1.13180 . 0.0166 0.8081
--------------------------------------------------------------------------
LR test: independent vs. saturated: chi2(2278)= 9961.39 Prob>chi2 = 0.0000

## Sheet: PCA Q2 R2
Table III: Square factor loadings (Q2) and Square Multiple Correlation (R2)
Variable	Factor1	Factor2	Factor3	Factor4	Factor5	Factor6	Factor7	Factor8	SMC (R2)
190.577	0.239708	0.311699	0.0017306	0.000102	0.0052563	0.113232	0.0051266	0.0203063	0.9188
199.506	0.204123	0.125245	0.371612	0.0662548	0.0825413	0.0013913	0.0005108	0.037947	0.9847
214.12	0.246314	0.332237	0.116759	0.0189888	0.0426836	0.0476549	0.0003276	0.0111936	0.9577
216.062	0.182073	0.110689	0.0144721	0.0095648	0.0070057	0.00063	0.031898	0.0027773	0.7829
232.131	0.0905408	0.368692	0.196426	0.0297563	0.0581774	0.0583223	0.0055205	0.0304852	0.929
240.1	0.0819104	0.415767	0.084681	0.146306	0.0008762	0.0006503	0.13727	0.001584	0.9783
262.081	0.0951106	0.41538	0.0890426	0.104782	0.0044622	0.0045833	0.143565	0.005098	0.9847
268.131	0.0805424	0.323647	0.0226804	0.0692742	0.0002403	0.021609	0.201242	0.0157503	0.9152
282.256	0.0259532	0.549081	0.0077616	0.0282576	0.004409	0.206934	0.0333428	0.0464403	0.9978
283.26	0.0278556	0.549377	0.0126563	0.027556	0.000576	0.20539	0.0372104	0.044058	0.9979
350.244	0.0648212	0.34129	0.048841	0.005329	0.0699603	0.12257	0.0071403	0.088209	0.9385
360.179	0.103169	0.39753	0.156579	0.0449016	0.0803723	0.0119246	0.0014138	0.0242736	0.9706
382.16	0.303381	0.166709	0.0709157	0.0146168	0.027689	0.0647194	0.0041088	0.002153	0.9386
521.347	0.736507	0.0130416	0.009025	0.0222606	0.0174768	0.0003764	0.0295152	0.0180634	0.9797
523.364	0.677823	0.0434723	0.0105473	0.0073788	0.0003063	0.0001613	0.037636	0.0160023	0.9731
541.313	0.558457	0.188877	0.0110881	0.0158508	0.002809	0.0019981	0.0130188	0.0060528	0.966
543.33	0.686744	0.0330512	0.0031025	0.0460103	0.007569	0.0002045	0.0536849	0.0180903	0.973
574.3	0.129672	0.337445	0.222407	0.0311523	0.0977813	0.0246804	0.0026317	0.0268304	0.9561
574.46	0.0937584	0.572746	0.0154008	0.123763	0.0001103	0.0015366	0.011236	0.003588	0.9494
576.475	0.107715	0.554876	0.0001254	0.181902	0.0013988	0.0010112	0.0131103	0.0194324	0.9565
578.491	0.0628004	0.564452	3.03e-05	0.156262	0.0002496	1.23e-05	0.004928	0.0358345	0.9494
587.321	0.139054	0.332122	0.0933303	0.142204	0.0686964	0.0343361	0.018605	0.00996	0.9829
588.324	0.145924	0.293981	0.0907817	0.144856	0.0963482	0.0084824	0.0222308	0.0083174	0.9725
592.471	0.096224	0.619841	0.0004121	0.15249	0.000102	0.008464	0.0073103	0.0030581	0.9806
593.474	0.055696	0.436921	0.0006503	0.190009	0	0.000676	0.0013396	0.0089114	0.9549
594.486	0.116759	0.633457	0.0009986	0.143944	0.0005336	0.0082446	0.0091394	0.0119028	0.9808
595.49	0.166301	0.633775	0.000396	0.0950489	0.0002434	0.0023136	0.000222	0.0095648	0.9855
596.502	0.0884468	0.621259	0.0009181	0.148379	2.7e-05	0.0015524	0.0074996	0.0122324	0.9742
600.512	0.241867	0.163782	0.334431	0.0592436	0.116008	3e-07	0.0001145	0.0213452	0.9992
601.515	0.226766	0.158006	0.338957	0.0759554	0.105171	0.0001538	2.92e-05	0.0249956	0.9991
608.756	0.197758	0.12567	0.0415752	0.001714	0.0094673	0.0609596	0.0356077	0.001369	0.9064
616.466	0.11594	0.398161	0.011004	0.176064	0.0241181	0.0031697	0.018171	0.0005856	0.8605
653.536	0.0470456	0.307027	0.11029	0.0257282	8e-07	0.112493	0.0039942	0.0144721	0.9199
680.563	0.0482242	0.418221	0.0945563	0.0604668	0.0381421	0.0207072	6e-07	0.0199374	0.9464
702.566	0.794059	0.0907817	0.0039063	0.0040577	0.0026112	2.4e-05	3.72e-05	0.000408	0.989
721.505	0.150079	0.434545	0.03557	0.0043428	0.0235316	0.0138768	0.0123432	0.0679645	0.899
723.52	0.195099	0.343044	0.0446477	0.0216384	0.0369408	0.120756	0.0406426	1.37e-05	0.967
724.548	0.744942	0.0909626	0.0058829	0.0025503	0.0019272	0.0028837	0.0022563	0.0001103	0.9882
749.532	0.231553	0.42276	0.103555	0.0037332	0.012144	0.0892217	0.042436	6.89e-05	0.9855
758.562	0.754292	0.139726	0.008136	0.0005905	0.0247748	0.0053876	0.003364	0.0009181	0.9975
759.575	0.864528	0.0116856	0.0076038	0.0029812	0.0004326	0.0001061	0.0079388	0.006368	0.9905
775.552	0.162409	0.37626	0.0732244	8.65e-05	0.037986	0.118061	0.0030692	0.0531764	0.9729
776.555	0.127092	0.351768	0.12215	0.0017306	0.0101204	0.114718	0.0296184	0.0051696	0.9407
779.54	0.796556	0.152178	0.0049	5.48e-05	0.0069389	0.0033524	0.0016241	0.000396	0.9994
780.545	0.796021	0.154213	0.0048025	3.2e-06	0.0055056	0.001849	0.001849	2.5e-05	0.9992
781.557	0.899842	0.0372104	0.002025	0.0001769	6.3e-06	2.6e-05	0.001089	0.0022658	0.9909
782.561	0.87722	0.0353816	0.0028623	0.0001323	0.0032376	0.0032262	0.0004709	0.0010628	0.9909
783.574	0.559953	0.0348942	0.0211703	0.0745836	0.0260177	0.0016484	0.000102	0.0018662	0.9449
784.58	0.604195	0.034225	2.03e-05	0.0119465	0.005476	0.0005617	0.0124992	0.0083723	0.8386
785.591	0.797985	0.128236	0.002016	0.0026936	0.013202	0.001239	4.49e-05	0.0001932	0.9968
785.746	0.23571	0.147917	0.0189613	0.0126338	0.0012888	0.0185777	0.0167444	0.0071234	0.8547
786.596	0.59583	0.123271	0.0003648	0.0027668	0.0007896	0.012321	0.0045833	0.0005108	0.9568
802.528	0.378225	0.160961	0.0019448	0.0151536	0.0487526	0.010201	0.0207648	0.0033178	0.8938
803.542	0.68013	0.0361	0.0001188	0.0035522	0.002916	2.21e-05	0.013456	0.0302412	0.9147
804.546	0.684094	0.073008	0.004914	0.0011765	0.0095453	0.007921	0.0090821	0	0.9354
805.559	0.814687	0.0652803	0.0016974	0.0069723	0.003844	0.0012532	2.9e-06	0.0006554	0.991
806.563	0.81054	0.0455823	0.0001932	0.0021623	0.0011156	0.0027458	0.0087984	0.0048581	0.9637
807.573	0.852668	0.111289	0.0027984	0.0015366	0.0058676	0.00063	0.0010304	0.0004	0.9984
808.578	0.771762	0.129312	7.06e-05	0.000576	0.002209	0.0066749	0.0008237	0	0.9921
810.593	0.786769	0.0231648	0.0020976	7.92e-05	0.0116856	0.003721	1.7e-06	0.0004452	0.9813
812.676	0.427193	0.0560742	0.0038316	0.000729	2e-06	0.021025	0.0047748	0.042436	0.9081
827.541	0.818301	0.033489	0.006432	0.0001716	0.0055503	0.006384	2.6e-06	0.0098406	0.9731
831.57	0.598457	0.0063521	0.0021252	0.003136	0.0018576	0.0036361	0.023716	0.0556488	0.9396
833.59	0.708627	0.0676	0.0039816	0.0023912	0.0024404	0.0018318	0.001936	0.0105884	0.9621
855.572	0.678976	0.0141372	0.0006554	0.0065934	0.0004	0.0034223	0.0009986	0.0060684	0.882
1016.93	0.158086	0.185072	0.0890426	0.0990361	0.327413	0.0022468	0.006368	0.0200506	0.9979
									0.956008

## Sheet: loadings uniqueness
Variable	Factor1	Factor2	Factor3	Factor4	Factor5	Factor6	Factor7	Factor8	Uniqueness
190.577	-0.4896	-0.5583	0.0416	0.0101	0.0725	-0.3365	0.0716	0.1425	0.3028
199.506	-0.4518	-0.3539	0.6096	0.2574	-0.2873	0.0373	-0.0226	-0.1948	0.1103
214.12	-0.4963	-0.5764	0.3417	0.1378	0.2066	-0.2183	-0.0181	0.1058	0.1838
216.062	0.4267	0.3327	0.1203	-0.0978	0.0837	0.0251	0.1786	-0.0527	0.6409
232.131	-0.3009	-0.6072	0.4432	0.1725	0.2412	-0.2415	0.0743	0.1746	0.1622
240.1	0.2862	0.6448	0.291	-0.3825	0.0296	-0.0255	0.3705	-0.0398	0.131
262.081	0.3084	0.6445	0.2984	-0.3237	0.0668	0.0677	0.3789	-0.0714	0.138
268.131	0.2838	0.5689	0.1506	-0.2632	0.0155	-0.147	0.4486	0.1255	0.265
282.256	-0.1611	-0.741	-0.0881	0.1681	0.0664	0.4549	0.1826	0.2155	0.0978
283.26	-0.1669	-0.7412	-0.1125	0.166	0.024	0.4532	0.1929	0.2099	0.0954
350.244	-0.2546	-0.5842	-0.221	-0.073	-0.2645	0.3501	0.0845	0.297	0.2519
360.179	-0.3212	-0.6305	0.3957	0.2119	0.2835	-0.1092	0.0376	0.1558	0.1798
382.16	-0.5508	-0.4083	0.2663	0.1209	0.1664	-0.2544	-0.0641	-0.0464	0.3458
521.347	0.8582	0.1142	0.095	0.1492	0.1322	-0.0194	0.1718	-0.1344	0.1537
523.364	0.8233	0.2085	0.1027	0.0859	0.0175	0.0127	0.194	-0.1265	0.2067
541.313	0.7473	0.4346	0.1053	0.1259	0.053	-0.0447	0.1141	-0.0778	0.2019
543.33	0.8287	0.1818	0.0557	0.2145	0.087	0.0143	0.2317	-0.1345	0.1515
574.3	-0.3601	-0.5809	0.4716	0.1765	0.3127	-0.1571	-0.0513	0.1638	0.1273
574.46	0.3062	0.7568	-0.1241	0.3518	0.0105	0.0392	0.106	-0.0599	0.1778
576.475	0.3282	0.7449	-0.0112	0.4265	0.0374	0.0318	0.1145	0.1394	0.1204
578.491	0.2506	0.7513	-0.0055	0.3953	-0.0158	-0.0035	-0.0702	0.1893	0.1755
587.321	0.3729	0.5763	0.3055	-0.3771	0.2621	0.1853	-0.1364	0.0998	0.1616
588.324	0.382	0.5422	0.3013	-0.3806	0.3104	0.0921	-0.1491	0.0912	0.189
592.471	0.3102	0.7873	-0.0203	0.3905	0.0101	-0.092	0.0855	0.0553	0.1121
593.474	0.236	0.661	-0.0255	0.4359	0	0.026	0.0366	0.0944	0.3058
594.486	0.3417	0.7959	-0.0316	0.3794	-0.0231	-0.0908	0.0956	0.1091	0.0752
595.49	0.4078	0.7961	0.0199	0.3083	0.0156	-0.0481	-0.0149	0.0978	0.0921
596.502	0.2974	0.7882	-0.0303	0.3852	0.0052	-0.0394	0.0866	0.1106	0.1197
600.512	-0.4918	-0.4047	0.5783	0.2434	-0.3406	-0.0005	0.0107	-0.1461	0.0632
601.515	-0.4762	-0.3975	0.5822	0.2756	-0.3243	0.0124	-0.0054	-0.1581	0.0699
608.756	-0.4447	-0.3545	0.2039	0.0414	0.0973	-0.2469	-0.1887	-0.037	0.5259
616.466	0.3405	0.631	-0.1049	0.4196	-0.1553	-0.0563	-0.1348	0.0242	0.2527
653.536	-0.2169	-0.5541	0.3321	0.1604	0.0009	0.3354	0.0632	0.1203	0.3789
680.563	-0.2196	-0.6467	0.3075	0.2459	-0.1953	0.1439	0.0008	0.1412	0.2997
702.566	0.8911	0.3013	0.0625	-0.0637	-0.0511	-0.0049	0.0061	0.0202	0.1041
721.505	0.3874	0.6592	0.1886	-0.0659	0.1534	0.1178	-0.1111	0.2607	0.2578
723.52	0.4417	0.5857	0.2113	0.1471	0.1922	0.3475	-0.2016	0.0037	0.1973
724.548	0.8631	0.3016	0.0767	-0.0505	-0.0439	0.0537	-0.0475	0.0105	0.1485
749.532	0.4812	0.6502	0.3218	-0.0611	0.1102	0.2987	-0.206	-0.0083	0.0945
758.562	0.8685	0.3738	0.0902	0.0243	-0.1574	-0.0734	-0.058	-0.0303	0.0627
759.575	0.9298	0.1081	-0.0872	0.0546	-0.0208	0.0103	-0.0891	0.0798	0.0983
775.552	0.403	0.6134	0.2706	0.0093	0.1949	0.3436	-0.0554	-0.2306	0.1757
776.555	0.3565	0.5931	0.3495	-0.0416	0.1006	0.3387	-0.1721	-0.0719	0.2375
779.54	0.8925	0.3901	0.07	-0.0074	-0.0833	-0.0579	-0.0403	-0.0199	0.034
780.545	0.8922	0.3927	0.0693	0.0018	-0.0742	-0.043	-0.043	-0.005	0.0357
781.557	0.9486	0.1929	-0.045	0.0133	-0.0025	-0.0051	-0.033	0.0476	0.0574
782.561	0.9366	0.1881	-0.0535	0.0115	0.0569	-0.0568	-0.0217	0.0326	0.0764
783.574	0.7483	0.1868	-0.1455	0.2731	-0.1613	0.0406	-0.0101	0.0432	0.2797
784.58	0.7773	0.185	-0.0045	0.1093	-0.074	-0.0237	-0.1118	-0.0915	0.3227
785.591	0.8933	0.3581	0.0449	0.0519	-0.1149	-0.0352	-0.0067	0.0139	0.0543
785.746	0.4855	0.3846	-0.1377	0.1124	0.0359	-0.1363	-0.1294	0.0844	0.5411
786.596	0.7719	0.3511	-0.0191	0.0526	-0.0281	-0.111	-0.0677	0.0226	0.2596
802.528	0.615	0.4012	-0.0441	-0.1231	0.2208	-0.101	-0.1441	-0.0576	0.3607
803.542	0.8247	0.19	-0.0109	0.0596	0.054	0.0047	0.116	-0.1739	0.2335
804.546	0.8271	0.2702	0.0701	0.0343	0.0977	-0.089	0.0953	0.0001	0.2102
805.559	0.9026	0.2555	0.0412	-0.0835	-0.062	-0.0354	-0.0017	0.0256	0.1056
806.563	0.9003	0.2135	0.0139	-0.0465	0.0334	-0.0524	-0.0938	-0.0697	0.1241
807.573	0.9234	0.3336	0.0529	-0.0392	-0.0766	-0.0251	-0.0321	0.02	0.0237
808.578	0.8785	0.3596	0.0084	-0.024	-0.047	-0.0817	-0.0287	0.0002	0.0886
810.593	0.887	0.1522	-0.0458	0.0089	0.1081	-0.061	-0.0013	0.0211	0.172
812.676	0.6536	0.2368	0.0619	0.027	-0.0014	0.145	0.0691	-0.206	0.4439
827.541	0.9046	0.183	0.0802	-0.0131	0.0745	-0.0799	-0.0016	-0.0992	0.1199
831.57	0.7736	0.0797	0.0461	-0.056	0.0431	-0.0603	-0.154	0.2359	0.3051
833.59	0.8418	0.26	-0.0631	-0.0489	-0.0494	-0.0428	-0.044	0.1029	0.2006
855.572	0.824	0.1189	0.0256	0.0812	0.02	-0.0585	0.0316	0.0779	0.2887
1016.93	0.3976	0.4302	0.2984	-0.3147	-0.5722	-0.0474	-0.0798	0.1416	0.1126
1017.94	0.3788	0.4647	0.2917	-0.2769	-0.5844	-0.0848	-0.0394	0.1592	0.1032
1038.92	0.338	0.5234	0.2188	-0.3597	-0.0809	-0.1485	0.0883	0.381	0.253

## Sheet: p-value for bias
Detected Mass	PC vs. control	gender	stage	treatment	surgery
190.577	3.52e-09	0.019	0.033	0.3842	0.0472
199.506	9.87e-08	0.7597	0.4448	0.9835	0.9524
214.12	7.96e-10	0.0565	0.0333	0.0813	0.1101
216.062	3.76e-08	0.7034	0.7787	0.2427	0.9272
232.131	2.46e-07	0.699	0.0072	0.6354	0.0329
240.1	2.92e-11	0.9978	0.1616	0.916	0.78
262.081	1.08e-10	0.348	0.3338	0.8328	0.6014
268.131	1.15e-08	0.2922	0.0196	0.2966	0.1629
282.256	6.61e-09	0.709	0.0359	0.9981	0.0029
283.26	1.34e-08	0.6133	0.036	0.9596	0.0032
350.244	7.25e-09	0.1381	0.1121	0.8172	0
360.179	9.41e-09	0.3602	0.0334	0.8343	0.4056
382.16	6.05e-09	0.2136	0.0263	0.2894	0.0271
521.347	2.24e-09	0.813	0.7724	0.6864	0.7596
523.364	5.31e-11	0.6911	0.2197	0.4768	0.468
541.313	3.61e-15	0.4207	0.8833	0.4587	0.7389
543.33	2.38e-09	0.355	0.8884	0.6862	0.5265
574.3	3.14e-09	0.1815	0.0145	0.2436	0.1031
574.46	1.87e-13	0.3976	0.3326	0.7162	0.5835
576.475	1.09e-14	0.6045	0.0403	0.346	0.1384
578.491	2.08e-11	0.7771	0.5206	0.3031	0.5362
587.321	2.18e-09	0.0158	0.4012	0.6894	0.987
588.324	1.57e-08	0.1133	0.4089	0.6366	0.8297
592.471	4.4e-15	0.7928	0.6914	0.9469	0.0948
593.474	8.34e-09	0.8959	0.0267	0.4193	0.7826
594.486	3.07e-18	0.7318	0.2012	0.8734	0.1356
595.49	2.49e-17	0.4264	0.6562	0.1933	0.2038
596.502	9.29e-16	0.8562	0.459	0.1771	0.1922
600.512	1.2e-09	0.5358	0.1552	0.7668	0.2565
601.515	1.95e-09	0.4934	0.1553	0.6565	0.2295
608.756	6.85e-07	0.0775	0.163	0.1932	0.0014
616.466	4.36e-10	0.7532	0.8279	0.5832	0.2765
653.536	3.15e-07	0.4809	0.9208	0.7913	0.9397
680.563	1.14e-08	0.7055	0.4182	0.2531	0.4975
702.566	1.23e-13	0.1953	0.0866	0.9366	0.1041
721.505	1.03e-12	0.1702	0.1339	0.1631	0.5115
723.52	4.17e-10	0.3547	0.1614	0.5723	0.7648
724.548	2.92e-11	0.1189	0.1109	0.3191	0.0883
749.532	3.02e-12	0.0855	0.3311	0.6531	0.269
758.562	1.35e-14	0.5112	0.2875	0.7862	0.4801
759.575	1.03e-09	0.4942	0.2089	0.6496	0.0514
775.552	5.34e-10	0.3052	0.1565	0.3125	0.2318
776.555	9.29e-08	0.0416	0.6583	0.3278	0.3695
779.54	3.37e-16	0.4293	0.3462	0.7791	0.5689
780.545	2.4e-16	0.3789	0.3036	0.9069	0.3973
781.557	9.3e-12	0.4322	0.3499	0.9896	0.1957
782.561	2.2e-11	0.3453	0.4061	0.9801	0.6752
783.574	4.98e-08	0.6463	0.2409	0.7027	0.7916
784.58	1.86e-10	0.4701	0.1512	0.5317	0.7458
785.591	1.05e-16	0.4109	0.2702	0.77	0.3623
785.746	4.64e-08	0.9552	0.1529	0.0071	0.8882
786.596	1.03e-14	0.8367	0.4989	0.8253	0.3629
802.528	4.28e-09	0.6698	0.1549	0.6884	0.1682
803.542	1.29e-09	0.6027	0.6345	0.6522	0.9633
804.546	1.06e-12	0.6079	0.306	0.8698	0.8092
805.559	8.47e-12	0.1379	0.1755	0.5637	0.1585
806.563	1.09e-10	0.1469	0.479	0.771	0.6406
807.573	5.09e-16	0.2311	0.264	0.9033	0.2812
808.578	8.49e-16	0.2254	0.793	0.7676	0.8966
810.593	3.45e-11	0.1574	0.2578	0.3516	0.6645
812.676	7.42e-07	0.1949	0.1932	0.3854	0.2135
827.541	4.04e-10	0.3289	0.4231	0.7582	0.9974
831.57	1.56e-07	0.0945	0.0539	0.7856	0.0146
833.59	7.22e-12	0.2511	0.316	0.9279	0.6223
855.572	9.89e-08	0.2799	0.0883	0.4565	0.296
1016.93	1.61e-06	0.0081	0.1667	0.8869	0.8364
1017.94	5.03e-07	0.0066	0.1642	0.964	0.867
1038.92	5.67e-10	0.0015	0.0118	0.1095	0.9209
